# Supplementary material for: Self-healing and hyperelastic magneto-iono-elastomers through molecular confinement of magnetic anions
Source: Sci Adv. 2025 Jan 1;11(1):eadq7441. doi: 10.1126/sciadv.adq7441 (PMC11691642; doi:10.1126/sciadv.adq7441)
Supplement: Supplementary file 2 — Table S1 [file sciadv.adq7441_table_s1.zip]

Archive with 1 entries (1 files):
- adq7441_table_s1.xlsx
