# Supplementary material for: Self-healing and hyperelastic magneto-iono-elastomers through molecular confinement of magnetic anions
Source: Sci Adv. 2025 Jan 1;11(1):eadq7441. doi: 10.1126/sciadv.adq7441 (PMC11691642; doi:10.1126/sciadv.adq7441)
Supplement: Supplementary file 2 — Table S1 [file sciadv.adq7441_table_s1.zip › adq7441_table_s1.xlsx]

## Sheet: Sheet1
	Hyperelasticity	Transparency	Self-healing	Conductivity (S/cm)	Magnetization (emu/g)	Ref.
Fe3O4-based NVP-DVB polymers	×	×	√	×	24.29	50
Magnetic double-network hydrogels	×	×	√	×	√ (N/A)	51
Fe3O4-doped supramolecular gels	×	×	√	×	5.5	57
PVA/Fe3O4/graphite	×	×	√	5 x 10-2	√ (N/A)	58
Printed Nd2Fe14B-loaded graphitic inks	×	×	√	√ (N/A)	√ (N/A)	60
Reconfigurable magnetic slime	×	×	√	√ (N/A)	√ (N/A)	59
ZnFe2O4/MCNT/PPy ternary composite hydrogels	×	×	√	3.46 x 10-3	4.1	61
Magnetoactive composites	×	×	×	×	60	62
PMMA-[Bmim][FeCl4]	×	√	×	< 10-5	~1.04	53
PMMA-[Bmim]2[CuCl4] /[Bmim]2[CoCl4] /[Bmim]2[MnCl4]	×	√	×	< 10-5	NA	54
P(VDF-TrFE)-[Bmim][FeCl4]	×	NA	×	8 x 10-7	~3.75 x 10-3	33
PVDF-[Bmim][FeCl4]/ [Bmim]2[NiCl4]	×	N/A	×	NA	NA	34
Paramagnetic polymeric ionic liquids	×	NA	×	NA	~5.15 x 10-5	55
MIL-based approaches for carbon materials synthesis	×	N/A	×	NA	NA	56
Magneto-iono-elastomers (MINE6)	√	√	√	> 10-3	~2.6	This work
	(99% of elastic recovery)
Note: × (no); √ (yes);
