# Supplementary material for: Self-healing and hyperelastic magneto-iono-elastomers through molecular confinement of magnetic anions
Source: Sci Adv. 2025 Jan 1;11(1):eadq7441. doi: 10.1126/sciadv.adq7441 (PMC11691642; doi:10.1126/sciadv.adq7441)
Supplement: Supplementary file 3 — Movies S1 to S7 [file sciadv.adq7441_movies_s1_to_s7.zip]

Archive with 7 entries (7 files):
- adq7441_movie_s1.mp4
- adq7441_movie_s2.mp4
- adq7441_movie_s3.mp4
- adq7441_movie_s4.mp4
- adq7441_movie_s5.mov
- adq7441_movie_s6.mp4
- adq7441_movie_s7.mov
